# Supplementary material for: T-cell priming transcriptomic markers: implications of immunome heterogeneity for precision immunotherapy
Source: NPJ Genom Med. 2023 Aug 8;8:19. doi: 10.1038/s41525-023-00359-8 (PMC10409760; doi:10.1038/s41525-023-00359-8)
Supplement: Supplementary file 2 — Supplementary data [file 41525_2023_359_MOESM2_ESM.csv]

ID	PatientSex	PatientAge	TumorStage	OmniDiseaseN	OmniDisease	PDL1_IHC_Result	PDL1_IHC_TestMode	TMB_Result	MSI_Result	CD137	CD27	CD28	CD40	CD40LG	CD80	CD86	GITR	GZMB	ICOS	ICOSLG	IFNG	OX40	OX-40L	TBX21
1	Female	69.59	Unknown	1	Ovarian Cancer	0	22C3		Stable	93	84	65	72	79	67	72	81	76	68	71	41	60	88	82
3	Female	48.92	Stage IV	2	Sarcoma	0	22C3	3.5	On hold, will update report if normal received within 30 days.	3	0	32	26	4	2	11	13	10	0	27	6	46	24	10
5	Male	52.26	Stage IVA	3	Colorectal Cancer	0	22C3	5.2	Stable	38	65	54	32	45	57	39	30	25	36	88	0	52	91	13
7	Female	31.03	Unknown	2	Sarcoma	0	22C3	0.8	Stable	68	37	94	52	68	51	63	14	36	47	77	48	35	60	55
8	Female	56.62	Stage IV	2	Sarcoma	0	22C3	3.4	Stable	51	75	76	94	0	91	23	0	56	3	97	0	94	99	0
9	Female	58.67	Unknown	4	Head and Neck Cancer	0	22C3	1.7	Stable	79	88	82	51	79	66	57	74	77	77	38	84	95	57	78
10	Female	44.79	Stage IV	3	Colorectal Cancer	0	22C3	2.6	Stable	84	60	95	61	58	72	93	38	50	65	84	30	46	68	39
11	Female	40.69	Stage IV	2	Sarcoma	0	22C3	3.5	Stable	17	15	52	45	38	5	25	63	21	1	99	28	68	53	38
12	Male	60.15	Unknown	5	Gallbladder and Extrahepatic Bile Duct Cancers	0	22C3	5.2	Stable	75	98	91	84	90	68	63	89	34	89	93	46	78	42	65
13	Female	63.2	Unknown	1	Ovarian Cancer	0	22C3	3.5	Stable	39	47	30	86	68	55	54	38	33	74	72	61	28	41	72
14	Male	43.12	Stage III	2	Sarcoma	0	22C3	1.7	Stable	4	9	50	59	18	7	11	50	5	3	98	24	81	79	3
16	Female	69.94	Unknown	6	Adrenal Gland Cancer	0	22C3	2.6	Stable	4	10	46	14	5	12	54	4	13	0	23	0	46	98	9
17	Male	60.13	Stage IV	7	Prostate Cancer	0	22C3	0	Stable	18	28	20	86	59	41	51	93	43	21	84	21	23	71	35
18	Male	54.07	Stage III	8	Pancreatic Cancer	0	22C3	1.7	Stable	2	2	32	3	0	8	5	49	8	0	32	5	56	15	0
20	Female	64.95	Stage III	3	Colorectal Cancer	0	22C3	4.5	Stable	11	28	5	8	12	65	0	58	36	18	97	0	76	12	9
22	Female	39.15	Unknown	9	Breast Cancer	0	22C3	2.6	On hold, will update report if normal received within 30 days.	0	0	64	66	49	92	58	75	0	0	97	0	87	0	0
24	Male	36.79	Stage III	3	Colorectal Cancer	0	22C3		Stable	71	51	88	48	53	98	98	56	53	62	92	15	85	98	50
26	Male	49.89	Unknown	8	Pancreatic Cancer	0	22C3	0	Stable	33	37	43	41	70	39	68	30	27	39	21	9	48	97	31
27	Female	65.51	Stage IV	10	Lung Cancer	0	22C3	1.7	Stable	10	0	70	22	4	4	22	0	2	3	47	0	60	49	3
28	Male	52.16	Unknown	11	Stomach Cancer	0	22C3	4.3	Stable	39	90	58	59	65	40	38	72	67	68	93	33	75	66	80
29	Female	35.26	Unknown	3	Colorectal Cancer	0	22C3	4.4	Stable	49	47	45	7	74	58	73	4	64	7	48	49	8	67	23
30	Female	59.75	Unknown	12	Liver and Bile Duct Cancer	0	22C3	4.4	Stable	27	50	34	76	59	44	41	40	8	69	29	46	76	87	55
31	Female	61.62	Unknown	12	Liver and Bile Duct Cancer	0	22C3		On hold, will update report if normal received within 30 days.	72	24	75	77	72	82	76	20	10	61	91	12	67	98	33
32	Female	41.22	Unknown	3	Colorectal Cancer	0	22C3		Stable	80	72	88	65	89	52	94	16	69	73	80	56	25	63	76
34	Male	58.03	Unknown	12	Liver and Bile Duct Cancer	0	22C3	7.9	Stable	0	49	0	70	0	72	16	98	5	0	89	0	89	2	20
35	Female	62.64	Unknown	9	Breast Cancer	0	22C3	1.7	Stable	43	88	24	32	47	5	44	57	5	14	47	19	18	31	36
36	Female	60.68	Unknown	3	Colorectal Cancer	0	22C3		Stable	51	43	67	54	61	96	97	52	61	40	91	42	53	85	75
38	Female	39.75	Stage IV	9	Breast Cancer	0	22C3		Stable	53	52	63	49	69	86	76	85	86	61	69	54	58	82	80
39	Male	84.08	Stage IV	4	Head and Neck Cancer	0	22C3	7.9	Stable	10	13	5	67	8	31	11	70	15	0	13	0	16	11	12
42	Male	74.44	Unknown	8	Pancreatic Cancer	0	22C3	4.4	Stable	39	49	55	79	51	78	92	26	30	17	92	7	58	95	40
44	Female	69.15	Unknown	9	Breast Cancer	0	22C3	7	Stable	18	8	31	16	69	78	60	14	14	42	97	26	23	44	42
45	Female	61.01	Unknown	8	Pancreatic Cancer	0	22C3		On hold, will update report if normal received within 30 days.	47	78	91	74	82	73	73	3	55	72	47	62	61	93	69
48	Female	64.6	Stage IVB	13	Uterine Cancer	0	22C3	10.5	Unstable (MSI-H)	60	73	73	32	54	74	90	71	92	84	26	91	50	83	67
49	Female	56.55	Unknown	9	Breast Cancer	0	22C3	16.7	Stable	35	84	25	30	44	56	6	58	28	56	72	55	69	32	81
50	Female	80.19	Unknown	12	Liver and Bile Duct Cancer	0	22C3		On hold, will update report if normal received within 30 days.	10	34	77	90	33	20	34	21	10	35	54	22	73	18	31
51	Female	74.22	Stage IIB	8	Pancreatic Cancer	0	22C3	2.6	Stable	0	31	2	52	0	30	0	73	15	2	12	0	46	0	1
54	Male	40.29	Unknown	10	Lung Cancer	0	22C3	1.7	Stable	65	5	95	35	87	92	98	0	31	41	88	55	54	95	66
55	Male	59.9	Unknown	14	Basal Cell Carcinoma of the Skin	0	22C3		Stable	44	35	31	29	83	38	39	54	54	65	44	40	35	4	35
56	Male	81.1	Unknown	15	Small Intestine Cancer	0	22C3	10.5	Stable	92	0	0	16	0	59	6	0	3	0	94	70	40	0	0
57	Female	40.51	Stage IV	4	Head and Neck Cancer	0	22C3	5.2	Stable	76	31	97	71	82	59	94	14	75	20	56	48	32	87	63
58	Male	40.46	Unknown	3	Colorectal Cancer	0	22C3	12.6	Stable	67	0	0	0	0	30	0	0	1	0	78	0	0	0	0
59	Female	45.69	Stage IV	11	Stomach Cancer	0	22C3	1.7	Stable	25	47	80	57	74	7	92	24	41	51	62	16	59	84	51
60	Male	67	Unknown	16	Esophageal Cancer	0	22C3	6.2	On hold, will update report if normal received within 30 days.	64	54	68	77	52	76	75	94	59	49	22	59	34	81	54
62	Female	76.37	Unknown	8	Pancreatic Cancer	0	22C3	0	Stable	44	64	61	92	87	77	86	46	41	80	95	86	60	94	68
63	Female	64.09	Unknown	1	Ovarian Cancer	0	22C3	5.3	Stable	24	18	11	55	10	68	52	14	25	39	55	34	26	87	23
64	Female	66.92	Unknown	12	Liver and Bile Duct Cancer	0	22C3	6.9	On hold, will update report if normal received within 30 days.	44	13	37	12	14	63	50	7	25	16	36	26	14	54	11
65	Female	73.92	Stage IIIC	17	Retroperitoneum and Peritoneum Cancer	0	22C3		Stable	92	97	96	97	97	91	97	75	88	99	70	75	92	57	98
66	Female	59.76	Unknown	12	Liver and Bile Duct Cancer	0	22C3	2.6	Stable	34	55	49	83	79	94	82	21	3	81	7	43	69	37	0
67	Female	40.3	Unknown	9	Breast Cancer	0	22C3	1.7	Stable	31	14	47	7	32	43	37	37	47	59	46	10	19	46	10
68	Female	79.61	Unknown	3	Colorectal Cancer	0	22C3	12.2	Stable	18	22	12	30	41	36	16	35	75	29	36	29	55	49	14
69	Female	62.22	Unknown	5	Gallbladder and Extrahepatic Bile Duct Cancers	0	22C3		Stable	98	82	74	74	78	90	53	87	60	85	40	79	90	48	79
70	Female	57.33	Unknown	4	Head and Neck Cancer	0	22C3	2.6	Stable	7	8	49	6	17	11	17	22	12	6	64	9	24	18	7
71	Female	53.84	Unknown	3	Colorectal Cancer	0	22C3		Stable	5	18	48	41	28	32	44	15	7	19	62	8	19	77	34
72	Female	37.07	Unknown	6	Adrenal Gland Cancer	0	22C3	0	On hold, will update report if normal received within 30 days.	20	0	1	25	2	3	21	0	3	0	5	2	4	99	0
74	Male	67.87	Unknown	18	Unknown Primary Cancer	0	22C3	3.4	Stable	0	0	0	11	0	82	28	55	1	86	92	86	0	0	0
77	Female	63.93	Unknown	9	Breast Cancer	0	22C3	2.6	On hold, will update report if normal received within 30 days.	51	89	59	21	85	57	78	26	85	70	15	54	7	33	92
81	Female	50.45	Unknown	19	Cervical Cancer	0	22C3		Stable	87	89	90	82	80	83	77	79	91	94	55	93	75	47	93
84	Male	68.15	Unknown	3	Colorectal Cancer	0	22C3	11.5	Stable	80	59	74	56	86	91	81	39	89	90	58	76	57	57	78
85	Male	69.12	Unknown	3	Colorectal Cancer	0	22C3	8.8	Stable	91	83	70	68	20	95	93	99	90	65	74	87	19	88	76
89	Female	65.1	Unknown	10	Lung Cancer	0	22C3	6.2	Stable	0	12	4	5	0	0	2	96	23	0	94	7	0	4	26
90	Female	49.49	Unknown	3	Colorectal Cancer	0	22C3	6.1	Stable	27	44	0	1	24	43	24	37	60	29	74	34	11	24	29
92	Female	64.31	Unknown	8	Pancreatic Cancer	0	22C3	5	Stable	59	82	76	60	81	56	53	50	78	46	72	53	57	66	76
94	Male	39.92	Stage IV	20	Neuroendocrine Tumors	0	22C3	5.2	Stable	36	11	4	78	7	15	5	21	14	12	32	10	16	7	8
95	Female	72.23	Unknown	2	Sarcoma	0	22C3	1.7	Stable	13	18	41	18	18	27	25	4	49	4	59	0	50	76	8
96	Female	68.91	Stage IVB	1	Ovarian Cancer	0	22C3	0.8	Stable	39	82	36	86	57	26	27	58	81	38	11	27	37	72	66
98	Female	56.84	Unknown	3	Colorectal Cancer	0	22C3	6.1	Stable	29	35	46	54	91	53	60	34	30	54	48	74	13	99	64
101	Female	50.07	Unknown	15	Small Intestine Cancer	0	22C3		On hold, will update report if normal received within 30 days.	42	68	57	53	43	30	77	17	61	41	21	50	55	89	45
102	Female	54.43	Stage IVB	3	Colorectal Cancer	0	22C3	2.6	Stable	33	69	86	89	89	50	75	25	28	60	67	50	75	82	72
103	Male	56.09	Stage IVB	3	Colorectal Cancer	0	22C3	8.7	Stable	57	50	32	39	45	75	70	54	65	56	50	25	71	39	36
104	Male	46.54	Unknown	4	Head and Neck Cancer	0	22C3	6.1	Stable	8	37	38	19	50	13	61	9	45	17	80	22	10	21	78
105	Female	70.8	Stage IVB	13	Uterine Cancer	0	22C3	24.3	Unstable (MSI-H)	79	76	42	75	64	71	61	75	64	67	79	61	49	24	60
106	Female	54.07	Stage IVB	2	Sarcoma	0	22C3	1.7	On hold, will update report if normal received within 30 days.	73	0	1	31	1	2	18	2	2	0	2	0	5	27	35
107	Male	82.76	Unknown	11	Stomach Cancer	0	22C3	6	Stable	28	51	50	42	19	57	43	37	19	40	90	22	50	3	63
110	Female	68.52	Stage IA	13	Uterine Cancer	0	22C3	4.3	Stable	28	42	23	57	35	28	17	44	51	14	55	0	37	1	40
111	Male	67.7	Unknown	3	Colorectal Cancer	0	22C3	1.7	Stable	16	66	23	45	44	49	18	67	24	51	79	0	72	20	44
112	Female	61.36	Stage IVC	3	Colorectal Cancer	0	22C3	3.4	Stable	21	5	33	12	5	20	46	8	22	7	20	0	47	94	15
113	Male	52.95	Stage IV	21	Eye and Adnexa Cancers	0	28-8	0	Stable	33	15	29	19	22	21	48	0	8	20	19	5	1	23	51
114	Female	39.61	Stage IV	1	Ovarian Cancer	0	22C3	3.5	Stable	14	13	25	80	51	6	13	16	53	38	56	11	17	16	41
115	Female	57.73	Stage IV	13	Uterine Cancer	0	22C3	3.4	Stable	15	19	4	13	16	9	10	43	7	19	86	16	30	33	10
116	Male	68.22	Unknown	2	Sarcoma	0	22C3	2.6	Stable	8	42	25	73	65	9	13	15	33	36	40	25	38	27	29
119	Female	72.85	Unknown	1	Ovarian Cancer	0	22C3	1.7	On hold, will update report if normal received within 30 days.	81	60	34	79	46	44	57	69	66	65	17	61	35	55	44
122	Female	79.77	Stage IVB	13	Uterine Cancer	0	22C3	2.6	On hold, will update report if normal received within 30 days.	58	36	25	65	4	8	36	35	43	29	72	19	28	70	11
123	Female	47.51	Unknown	8	Pancreatic Cancer	0	22C3	0	Stable	22	40	58	82	64	83	42	39	48	62	68	0	74	54	35
124	Male	71.13	Unknown	10	Lung Cancer	0	22C3	31.1	On hold, will update report if normal received within 30 days.	67	45	13	19	35	69	29	40	33	43	35	52	63	41	22
125	Male	44.66	Unknown	3	Colorectal Cancer	0	22C3	5.2	Stable	23	55	11	28	26	34	10	36	94	25	74	9	77	9	23
126	Female	31.67	Stage IV	9	Breast Cancer	0	22C3	5.2	Stable	17	55	49	78	88	46	17	65	43	46	62	4	48	14	83
127	Female	78.22	Unknown	20	Neuroendocrine Tumors	0	22C3	1.7	Stable	7	14	11	49	64	1	44	10	6	4	16	34	100	18	18
128	Male	69.33	Stage IV	8	Pancreatic Cancer	0	22C3		Stable	64	83	90	64	89	81	87	57	70	77	94	45	62	87	75
130	Male	72.39	Unknown	8	Pancreatic Cancer	0	22C3	3.4	Stable	5	31	9	20	28	71	53	47	22	1	86	25	56	82	36
131	Female	43.45	Stage IV	3	Colorectal Cancer	0	22C3		Stable	64	60	60	54	44	74	47	69	19	27	78	34	90	87	66
132	Male	53.92	Unknown	8	Pancreatic Cancer	0	22C3		Stable	47	79	30	79	53	77	63	57	40	42	81	22	54	79	50
133	Female	74.33	Stage IV	8	Pancreatic Cancer	0	22C3	3.4	Stable	60	47	50	93	60	13	58	78	69	29	47	20	24	55	74
136	Male	59.87	Unknown	8	Pancreatic Cancer	0	22C3	2.6	Stable	80	31	41	53	78	57	31	39	21	51	81	25	62	92	30
138	Female	64.53	Unknown	20	Neuroendocrine Tumors	0	22C3	7.8	Stable	62	72	82	44	96	48	61	78	71	80	85	61	44	42	52
139	Female	48.57	Unknown	3	Colorectal Cancer	0	22C3	1.7	Stable	60	65	84	45	84	80	99	47	57	64	94	34	79	98	73
141	Female	60.57	Unknown	3	Colorectal Cancer	0	22C3	3.4	Stable	60	32	65	44	78	52	63	33	63	41	70	37	30	63	35
143	Female	69.08	Unknown	19	Cervical Cancer	0	22C3	4.3	Stable	56	73	65	87	60	62	39	98	53	83	38	44	62	49	56
144	Female	67.18	Stage IV	3	Colorectal Cancer	0	22C3	5.2	Stable	75	93	84	81	84	90	61	86	78	89	92	40	82	36	71
146	Male	63.69	Unknown	8	Pancreatic Cancer	0	22C3		Stable	30	59	73	78	87	90	91	50	6	65	94	56	26	97	62
148	Female	56.76	Stage III	1	Ovarian Cancer	0	22C3	4.3	On hold, will update report if normal received within 30 days.	61	20	4	29	15	7	34	84	0	1	84	1	41	98	15
150	Female	61.29	Stage IV	8	Pancreatic Cancer	0	22C3	2.6	Stable	15	20	18	46	26	26	41	10	26	15	53	18	8	34	10
152	Male	23.87	Unknown	2	Sarcoma	0	22C3	6	Stable	20	56	61	17	59	40	40	18	22	40	96	49	71	37	50
154	Female	32.93	Unknown	2	Sarcoma	0	22C3	0.8	Stable	62	7	64	89	23	5	32	78	11	0	14	0	48	27	40
155	Female	34.02	Unknown	1	Ovarian Cancer	0	22C3	3.5	Stable	80	27	62	85	58	19	69	53	23	64	41	23	31	64	41
156	Male	64.94	Unknown	12	Liver and Bile Duct Cancer	0	22C3	3.4	Stable	23	70	78	84	40	83	64	49	36	30	63	50	88	18	60
157	Female	61.1	Unknown	13	Uterine Cancer	0	22C3	3.4	Stable	24	13	18	6	27	36	30	7	24	19	88	0	9	50	12
158	Male	44.68	Unknown	3	Colorectal Cancer	0	22C3	4.3	Stable	9	49	13	15	45	19	30	24	96	25	52	5	49	77	26
164	Female	53	Unknown	3	Colorectal Cancer	0	22C3	8.7	Stable	39	34	37	24	47	41	26	45	33	7	73	0	30	11	13
166	Female	31.06	Stage IV	8	Pancreatic Cancer	0	22C3	5.2	Stable	66	56	47	54	58	57	63	31	26	41	90	30	28	53	60
167	Female	55.17	Stage IV	13	Uterine Cancer	0	22C3		Stable	46	76	100	80	98	89	99	78	87	78	84	84	56	46	96
170	Male	69.45	Unknown	3	Colorectal Cancer	0	22C3	7.8	Stable	22	32	28	12	42	15	36	38	50	48	40	17	29	4	35
172	Female	54.4	Stage IV	15	Small Intestine Cancer	0	22C3	5.2	Stable	19	50	48	44	21	26	57	65	37	29	71	7	61	57	28
173	Female	62.96	Unknown	3	Colorectal Cancer	0	22C3	2.6	Stable	20	91	33	44	41	38	6	81	38	6	82	34	30	0	30
174	Male	71.57	Unknown	22	Bladder Cancer	0	SP142	4.4	Stable	27	59	66	59	77	63	73	47	58	53	61	2	45	8	51
177	Male	48.41	Stage IIB	8	Pancreatic Cancer	0	22C3	2.6	Stable	55	84	91	44	97	67	84	60	66	92	39	60	58	94	88
182	Female	93.33	Unknown	12	Liver and Bile Duct Cancer	0	22C3	3.4	Stable	0	26	87	54	47	21	4	38	0	0	70	38	30	0	0
184	Male	75.44	Unknown	4	Head and Neck Cancer	0	22C3	1.7	Stable	50	56	36	29	16	20	37	60	40	11	47	32	21	79	29
186	Female	43.96	Stage IIIC	3	Colorectal Cancer	0	22C3	2.6	Stable	27	52	10	8	23	36	11	61	85	10	52	27	60	35	59
187	Female	70.7	Unknown	1	Ovarian Cancer	0	22C3	5.2	Stable	0	0	0	93	0	73	19	0	57	82	53	0	93	0	0
188	Female	42.81	Stage IV	3	Colorectal Cancer	0	22C3	7.8	Stable	51	39	9	23	48	74	30	82	0	63	82	0	82	70	0
190	Female	55.45	Unknown	9	Breast Cancer	0	22C3		Stable	87	99	98	81	99	95	90	94	91	99	72	93	94	78	96
192	Female	67.82	Stage IV	4	Head and Neck Cancer	0	22C3	4.3	Stable	7	15	31	6	6	6	12	8	13	5	19	17	24	51	16
193	Male	74.77	Stage IVA	20	Neuroendocrine Tumors	0	22C3	6.1	Stable	5	36	18	45	63	13	23	22	24	39	52	22	30	31	51
199	Male	75.98	Stage IV	3	Colorectal Cancer	0	22C3	7	Stable	35	8	32	12	53	39	49	14	32	9	97	0	19	45	10
200	Male	50.61	Unknown	3	Colorectal Cancer	0	22C3	11.3	Stable	36	7	9	15	11	13	37	33	28	37	70	15	49	20	6
201	Female	35.42	Unknown	9	Breast Cancer	0	22C3	2.6	Stable	36	80	88	23	88	46	47	96	87	71	71	51	31	65	96
203	Female	32.68	Unknown	13	Uterine Cancer	0	22C3	2.6	Stable	3	3	8	16	0	25	6	17	0	6	15	0	34	7	10
206	Female	49.12	Stage IV	8	Pancreatic Cancer	0	22C3	5.2	Stable	7	18	18	8	44	25	40	19	22	14	26	4	18	37	19
208	Female	46.97	Unknown	3	Colorectal Cancer	0	22C3	15.6	Unstable (MSI-H)	64	73	87	68	75	75	84	71	6	64	88	45	93	97	71
212	Male	77.46	Unknown	8	Pancreatic Cancer	0	22C3		Stable	97	99	98	99	100	93	68	81	76	98	96	76	91	73	98
213	Male	41.54	Unknown	20	Neuroendocrine Tumors	0	22C3	3.5	Stable	0	5	6	53	40	3	6	0	11	5	28	35	10	72	30
215	Female	25.36	Unknown	2	Sarcoma	0	22C3	1.8	Stable	99	4	18	6	4	12	3	1	37	80	68	0	31	98	0
220	Female	75.32	Stage IIA	8	Pancreatic Cancer	0	22C3	5.2	Stable	20	33	28	13	29	36	24	12	38	20	26	9	14	37	61
222	Female	71.3	Unknown	10	Lung Cancer	0	22C3	7.9	Stable	17	44	20	25	12	48	31	31	32	11	10	35	39	20	22
224	Female	70.65	Unknown	18	Unknown Primary Cancer	0	22C3	3.4	Stable	37	35	44	13	16	23	39	46	56	28	20	49	38	35	31
225	Female	52.13	Unknown	3	Colorectal Cancer	0	22C3		Stable	15	31	10	10	32	44	6	47	71	0	28	35	39	0	0
228	Female	57.26	Stage IV	9	Breast Cancer	0	22C3	0.8	Stable	60	31	10	38	5	67	25	90	2	9	23	20	54	48	3
229	Female	62.18	Unknown	12	Liver and Bile Duct Cancer	0	22C3		Stable	35	91	89	69	93	23	32	31	54	86	10	21	56	35	64
230	Male	66.88	Stage IV	3	Colorectal Cancer	0	22C3	5.2	Stable	39	55	28	14	60	30	14	38	76	22	69	4	63	43	21
232	Male	61.82	Stage IV	10	Lung Cancer	0	22C3	1.7	Stable	16	64	44	66	58	42	40	20	24	38	17	5	42	25	39
233	Female	53.59	Stage IVA	3	Colorectal Cancer	0	22C3	2.6	Stable	85	47	84	54	89	91	97	38	57	63	62	2	79	98	48
234	Male	55.83	Unknown	8	Pancreatic Cancer	0	22C3	2.7		0	0	0	88	0	2	54	43	1	0	2	78	0	0	0
235	Male	50.7	Stage IV	3	Colorectal Cancer	0	22C3	6.1	Stable	62	55	56	33	10	95	0	0	37	0	61	0	58	0	9
236	Female	51.21	Stage IIIC	1	Ovarian Cancer	0	22C3	7	Stable	82	77	23	68	32	40	46	17	25	37	11	13	44	42	18
238	Female	72.83	Unknown	3	Colorectal Cancer	0	22C3	3.4	Stable	78	96	88	83	0	76	46	94	29	53	92	0	99	22	60
239	Male	59.69	Unknown	18	Unknown Primary Cancer	0	22C3	3.4	Stable	5	7	47	12	12	25	46	22	3	8	32	6	18	45	9
240	Male	65.64	Stage IV	3	Colorectal Cancer	0	22C3	5.3	QNS	86	72	61	11	91	69	28	65	48	13	95	0	91	75	46
241	Female	69.06	Stage IV	3	Colorectal Cancer	0	22C3		Stable	43	20	9	25	36	38	4	5	8	3	70	0	52	78	22
243	Female	56.62	Stage IV	15	Small Intestine Cancer	0	22C3		Stable	76	74	88	59	84	82	72	57	68	43	87	71	75	56	72
244	Male	64.05	Stage IV	3	Colorectal Cancer	0	22C3	8.7		45	56	62	20	57	67	39	47	66	58	59	19	62	8	51
245	Female	38.9	Stage IVA	3	Colorectal Cancer	0	22C3	4.3	Stable	98	37	9	34	18	51	7	62	39	27	59	16	54	5	20
246	Female	64.39	Stage IVA	3	Colorectal Cancer	0	22C3	7	Stable	63	67	51	31	25	80	49	65	43	67	79	25	79	55	31
249	Male	76.72	Stage IV	23	Kidney and Renal Pelvis Cancer	0	22C3	5.2	Stable	99	99	95	96	85	83	98	58	85	97	74	95	83	68	93
250	Male	73.25	Stage IV	3	Colorectal Cancer	0	22C3	7.8	Stable	4	4	27	29	7	11	7	20	98	4	77	6	16	18	6
251	Female	68.28	Stage IV	3	Colorectal Cancer	0	22C3	2.6	Stable	57	72	68	60	86	76	57	73	88	68	87	75	88	37	72
252	Female	48.29	Stage III	20	Neuroendocrine Tumors	0	22C3	11.4	Stable	18	23	31	51	12	43	23	77	68	36	85	1	30	14	6
253	Female	61.13	Stage IV	20	Neuroendocrine Tumors	0	22C3	2.6	Stable	13	27	16	78	64	10	9	10	5	20	6	29	6	65	61
254	Female	59.53	Unknown	12	Liver and Bile Duct Cancer	0	22C3	3.5	Stable	35	0	18	8	37	48	22	2	21	0	28	17	16	1	43
255	Male	53.34	Stage IIA	7	Prostate Cancer	0	22C3	3.5	Stable	5	37	24	35	62	11	18	23	13	14	71	33	3	50	51
256	Female	39.29	Unknown	3	Colorectal Cancer	0	22C3	6.1	Stable	17	15	8	15	32	11	6	50	36	5	15	30	11	4	29
257	Female	65.12	Unknown	1	Ovarian Cancer	0	22C3	1.7	Stable	76	76	87	34	88	60	61	66	73	78	83	69	79	89	67
258	Male	77.51	Stage IV	8	Pancreatic Cancer	0	22C3	5.3		36	82	0	84	0	0	0	0	98	0	0	100	94	92	96
260	Male	61.09	Stage IVB	3	Colorectal Cancer	0	22C3	29.7	Unstable (MSI-H)	48	26	27	22	41	82	75	32	32	37	91	46	56	73	52
261	Female	38.42	Stage IV	8	Pancreatic Cancer	0	22C3		Stable	76	97	96	93	97	74	62	48	53	92	83	40	59	42	89
262	Female	38.52	Stage IVA	3	Colorectal Cancer	0	22C3	4.3	Stable	37	8	5	3	17	13	5	43	88	7	94	0	31	2	7
263	Male	61.87	Stage IVA	3	Colorectal Cancer	0	22C3	7.8	QNS	18	2	5	4	11	11	23	6	14	2	88	0	3	3	6
264	Male	63.55	Unknown	18	Unknown Primary Cancer	0	22C3	1.7	Stable	2	16	50	1	14	12	17	14	10	15	10	0	42	15	11
265	Male	54.31	Stage IV	3	Colorectal Cancer	0	22C3	6.9	Stable	52	26	18	23	36	35	26	51	60	36	75	4	61	89	7
268	Male	71.82	Unknown	8	Pancreatic Cancer	0	22C3	2.6		0	0	32	88	67	45	3	40	65	34	90	0	83	73	48
269	Male	75.06	Stage IV	3	Colorectal Cancer	0	22C3	2.6	Stable	28	96	63	52	75	64	48	89	22	44	95	0	60	35	70
270	Male	54.68	Unknown	3	Colorectal Cancer	0	22C3	6.1	Stable	60	59	31	25	68	75	46	25	68	64	91	22	56	5	27
271	Female	56.39	Stage IV	3	Colorectal Cancer	0	22C3	4.4	Stable	3	2	20	3	12	6	8	5	4	0	66	0	9	68	13
272	Female	56.42	Stage IV	9	Breast Cancer	0	22C3	7	Stable	3	32	49	11	25	4	36	98	35	19	66	22	52	18	43
273	Female	45.33	Stage IV	9	Breast Cancer	0	22C3	5.2	Stable	25	59	34	35	38	28	41	58	21	25	47	1	36	12	48
274	Female	83.18	Unknown	1	Ovarian Cancer	0	22C3	3.4	Stable	10	16	4	92	1	2	5	20	16	2	95	0	4	70	6
275	Female	68.84	Stage IV	2	Sarcoma	0	22C3	2.6	Stable	3	37	14	91	60	23	14	10	24	5	43	33	30	5	77
276	Female	65.72	Unknown	24	Brain and Nervous System Cancer	0	22C3	1.7	Stable	0	4	5	25	10	3	67	8	18	14	64	0	18	23	19
278	Female	58.54	Stage IV	3	Colorectal Cancer	0	22C3	4.3	Stable	52	20	12	38	70	46	40	40	68	47	88	0	89	85	1
280	Male	69.08	Stage IV	8	Pancreatic Cancer	0	22C3		Stable	54	85	81	86	73	79	63	55	26	62	86	38	81	51	78
281	Male	78.31	Stage IIA	3	Colorectal Cancer	0	22C3	21.7	Unstable (MSI-H)	26	12	18	29	16	29	63	33	52	22	63	35	43	46	17
282	Female	49.73	Stage IV	3	Colorectal Cancer	0	22C3	4.3	Stable	34	33	27	25	56	48	52	24	93	32	83	14	44	23	4
283	Male	44.1	Stage IV	3	Colorectal Cancer	0	22C3		Stable	66	97	95	83	90	53	79	52	87	59	74	8	69	88	71
284	Female	53.8	Stage IV	9	Breast Cancer	0	22C3	5.2	Stable	38	14	25	29	19	15	20	62	6	12	38	1	52	89	14
285	Female	67.34	Stage IV	3	Colorectal Cancer	0	22C3	8.7	Stable	33	65	40	20	31	63	54	15	28	9	97	13	68	45	68
287	Female	73.26	Stage IV	8	Pancreatic Cancer	0	22C3	2.6	Stable	57	77	86	85	96	89	66	45	66	53	88	51	65	70	82
288	Female	70.14	Stage IV	1	Ovarian Cancer	0	22C3	2.6	Stable	74	85	81	75	84	73	90	60	67	65	68	25	61	86	65
290	Male	53.99	Stage IV	3	Colorectal Cancer	0	22C3	5.2	Stable	62	35	37	37	50	65	73	64	31	23	70	3	88	93	43
292	Female	57.21	Stage IV	13	Uterine Cancer	0	22C3	6.1	Stable	32	43	32	59	45	46	12	28	39	51	27	30	52	28	33
293	Male	74.25	Stage IV	23	Kidney and Renal Pelvis Cancer	0	22C3	5.2	Stable	89	79	75	97	81	38	83	41	36	73	90	75	65	40	71
294	Female	66.39	Stage IV	9	Breast Cancer	0	22C3	4.7		59	55	51	75	74	94	82	46	36	42	90	22	56	18	61
295	Male	67.17	Unknown	16	Esophageal Cancer	0	22C3	0.8	Stable	66	68	30	21	25	19	13	23	23	32	50	9	72	31	0
296	Female	69.84	Stage III	8	Pancreatic Cancer	0	22C3	2.6	Stable	41	71	80	84	89	92	84	62	21	64	92	0	82	95	74
297	Male	61.79	Unknown	18	Unknown Primary Cancer	0	22C3	0.8	Stable	11	7	3	0	8	3	4	0	97	0	58	0	0	0	1
298	Female	68.8	Stage IV	3	Colorectal Cancer	0	22C3	9.6	Stable	27	17	84	84	56	25	63	16	19	22	77	4	63	94	32
299	Female	63.99	Stage IV	9	Breast Cancer	0	SP142	0.8	Stable	56	85	84	58	83	54	78	64	51	55	91	31	88	84	63
300	Male	74.59	Stage IIB	8	Pancreatic Cancer	0	22C3	5.2	Stable	88	83	81	69	80	97	98	81	82	82	76	45	85	91	65
301	Female	64.46	Unknown	13	Uterine Cancer	0	22C3	6.1	Stable	17	64	67	50	86	63	85	40	23	44	82	35	55	95	37
302	Male	51.92	Unknown	3	Colorectal Cancer	0	22C3	2.6	Stable	19	59	23	20	62	24	24	19	98	10	77	44	61	58	39
304	Male	57.88	Stage IV	7	Prostate Cancer	0	22C3	0	Inconclusive	0	7	15	9	15	12	5	29	6	0	64	0	26	64	0
305	Male	65.17	Unknown	2	Sarcoma	0	22C3	2.6	Stable	44	68	67	12	84	6	37	27	60	23	15	47	27	20	69
306	Female	50.49	Stage IVB	3	Colorectal Cancer	0	22C3	8.7	Stable	0	66	28	16	0	50	28	0	18	0	94	6	45	0	55
307	Female	40.58	Stage IV	1	Ovarian Cancer	0	22C3	5.2	Stable	21	5	3	11	0	10	8	97	23	6	89	0	15	1	13
310	Female	63.53	Stage IV	8	Pancreatic Cancer	0	22C3		Stable	73	4	73	94	84	55	17	2	2	0	21	16	91	55	98
311	Male	61.97	Unknown	3	Colorectal Cancer	0	22C3	10.4	Stable	12	44	18	5	50	12	22	5	45	11	82	27	20	11	21
312	Male	56.64	Stage IV	2	Sarcoma	0	22C3	1.7	Stable	9	47	57	89	47	45	55	46	69	32	71	1	56	87	55
313	Female	57.22	Stage IVB	3	Colorectal Cancer	0	22C3		Stable	88	49	95	82	33	39	98	39	55	12	87	5	22	45	57
315	Female	77.66	Stage III	1	Ovarian Cancer	0	22C3	1.7	Stable	44	41	66	70	48	24	57	19	30	19	70	20	5	70	46
317	Female	47.54	Stage IV	3	Colorectal Cancer	0	22C3	5.2	Stable	0	21	39	40	0	67	46	27	32	0	71	0	86	12	52
318	Female	31.34	Stage IV	1	Ovarian Cancer	0	22C3	3.4	Stable	8	22	10	5	8	29	16	7	37	5	21	20	16	70	13
319	Female	55.37	Unknown	9	Breast Cancer	0	SP142	8.7	Stable	91	94	93	40	90	54	66	64	98	80	92	93	85	30	95
320	Male	72.2	Stage IV	12	Liver and Bile Duct Cancer	0	22C3		Stable	41	60	27	68	70	48	49	55	36	32	54	22	46	80	37
322	Female	60.47	Stage IV	9	Breast Cancer	0	SP142	1.7	Stable	6	29	71	29	73	59	72	78	20	27	76	30	56	51	48
323	Male	52.6	Unknown	16	Esophageal Cancer	0	22C3	1.7	Stable	24	44	30	33	33	48	3	57	35	30	85	0	82	30	10
327	Female	42.56	Stage IV	9	Breast Cancer	0	SP142	0.8	Stable	44	43	25	31	19	48	68	88	55	31	22	27	24	9	42
328	Female	36.24	Stage IV	3	Colorectal Cancer	0	22C3	8.7	Stable	26	56	25	13	20	63	24	59	25	32	76	12	65	53	4
329	Male	65.62	Stage IVC	3	Colorectal Cancer	0	22C3	5.2	Stable	50	43	27	55	30	52	62	22	22	13	71	0	63	95	17
330	Female	49.38	Stage IVB	3	Colorectal Cancer	0	22C3	2.6	Stable	9	16	82	55	68	63	79	4	8	18	60	18	7	65	21
332	Male	70.37	Unknown	16	Esophageal Cancer	0	22C3	4.3	Stable	56	66	63	49	42	81	42	81	70	76	32	69	77	5	68
333	Female	47.76	Stage III	9	Breast Cancer	0	SP142	5.2	Stable	60	63	55	41	55	64	30	47	68	52	45	65	80	3	72
334	Male	56.87	Unknown	3	Colorectal Cancer	0	22C3	0.8	Stable	50	71	77	53	84	63	82	45	69	52	84	7	23	27	70
335	Male	64.55	Unknown	20	Neuroendocrine Tumors	0	22C3	3.5	Stable	2	8	39	10	0	6	11	19	6	0	5	0	9	65	9
336	Female	83.21	Stage IIIB	3	Colorectal Cancer	0	22C3	5.2	Stable	43	14	38	5	45	41	29	29	67	16	88	49	54	77	46
337	Female	71.86	Unknown	1	Ovarian Cancer	0	22C3	5.2		44	83	71	44	41	31	75	68	76	31	82	34	49	71	71
338	Female	39.23	Unknown	9	Breast Cancer	0	SP142	0.8	Stable	1	4	84	56	8	4	38	19	6	63	56	4	86	10	10
339	Male	46.7	Unknown	3	Colorectal Cancer	0	22C3		Stable	13	72	68	33	84	45	12	62	11	44	90	6	44	5	85
340	Male	64.16	Unknown	3	Colorectal Cancer	0	22C3	6.1	Stable	17	22	39	6	75	11	12	22	98	17	12	3	18	16	40
341	Female	31.26	Stage IV	9	Breast Cancer	0	SP142	2.6	Stable	36	2	32	38	16	72	40	37	23	10	59	10	29	4	14
342	Female	60.04	Stage IV	3	Colorectal Cancer	0	22C3	2.6	Stable	55	73	63	62	72	76	32	82	72	44	70	61	82	20	82
343	Male	76.96	Stage IV	3	Colorectal Cancer	0	22C3	4.3	Stable	31	46	30	4	37	40	14	26	38	37	36	34	23	5	19
344	Female	62.08	Stage IV	9	Breast Cancer	0	SP142	0.8	Stable	40	62	84	74	84	15	46	74	72	24	74	33	42	31	79
346	Male	59.39	Stage IV	3	Colorectal Cancer	0	22C3	4.3	Stable	27	2	7	0	2	5	9	7	85	10	74	2	3	7	0
347	Male	57.67	Stage IV	3	Colorectal Cancer	0	22C3	12.2	Stable	33	8	14	12	55	48	17	30	94	17	93	7	52	70	21
348	Female	51.48	Unknown	5	Gallbladder and Extrahepatic Bile Duct Cancers	0	22C3	3.5	Stable	15	34	9	55	8	25	28	52	23	5	13	1	41	60	17
349	Female	45.55	Stage IV	8	Pancreatic Cancer	0	22C3	7	Stable	8	2	35	32	17	40	36	18	8	0	65	3	77	66	0
350	Male	66.12	Unknown	3	Colorectal Cancer	0	22C3	3.4	Stable	23	14	42	13	8	45	25	4	17	11	63	12	40	27	18
351	Male	82.75	Stage IV	25	Melanoma	0	28-8	17.5	Stable	95	91	88	33	88	63	78	45	76	90	45	89	64	36	88
354	Female	52.27	Stage IVB	3	Colorectal Cancer	0	22C3	4.3	Inconclusive	28	39	43	73	73	6	31	0	97	0	64	0	0	35	39
355	Female	70.01	Stage IVB	13	Uterine Cancer	0	22C3	0.8	Inconclusive	32	35	17	34	55	25	12	24	29	6	10	33	35	80	39
356	Male	86.15	Stage IIIB	2	Sarcoma	0	22C3	1.7	Inconclusive	29	40	82	73	56	27	57	17	24	24	88	45	60	54	55
357	Female	32.13	Unknown	1	Ovarian Cancer	0	22C3	9.7	Inconclusive	74	64	95	58	78	59	97	24	73	53	63	25	47	76	77
358	Female	43.46	Unknown	9	Breast Cancer	0	SP142	8.9	Stable	35	72	32	23	77	72	74	48	36	67	70	40	32	11	60
360	Male	53.94	Stage IV	12	Liver and Bile Duct Cancer	0	22C3	4.4	Stable	7	5	53	54	30	4	6	12	7	11	17	14	30	32	13
361	Female	55.55	Stage IV	8	Pancreatic Cancer	0	22C3	0	Stable	13	8	10	93	13	19	58	7	23	8	47	1	2	85	6
362	Male	41.17	Unknown	3	Colorectal Cancer	0	22C3	1.7		33	43	40	19	28	48	24	47	38	27	71	17	73	35	9
364	Male	30.76	Unknown	3	Colorectal Cancer	0	22C3	4.3	Stable	30	42	52	16	60	47	17	55	29	44	93	14	69	79	25
366	Male	51.98	Stage IV	3	Colorectal Cancer	0	22C3		Stable	87	59	88	88	74	98	38	96	56	78	95	22	97	23	92
367	Female	37.25	Stage IV	3	Colorectal Cancer	0	22C3	20.1	Unstable (MSI-H)	63	83	31	34	75	59	40	65	83	30	21	91	69	7	75
368	Female	53.13	Unknown	23	Kidney and Renal Pelvis Cancer	0	22C3	5.2	Stable	4	37	17	12	12	18	44	20	21	29	37	22	14	3	32
369	Female	36.18	Stage IV	3	Colorectal Cancer	0	22C3	4.4	Stable	27	5	9	2	0	3	6	2	12	0	27	0	4	49	0
370	Female	80.54	Unknown	8	Pancreatic Cancer	0	22C3	3.4	Stable	44	70	18	60	27	84	48	52	37	0	85	2	49	10	32
371	Female	78.65	Unknown	26	Lipomatous Neoplasms	0	22C3	2.6		10	17	71	43	56	8	31	30	20	13	15	47	35	46	54
372	Male	68.69	Stage IV	10	Lung Cancer	0	22C3	4.4	Stable	5	0	4	35	0	1	0	40	0	0	54	0	5	6	6
373	Female	34.37	Stage III	2	Sarcoma	0	22C3	1.7	Stable	11	1	25	18	2	27	50	30	12	3	92	3	83	73	17
374	Male	65.77	Stage IV	12	Liver and Bile Duct Cancer	0	22C3	3.5		72	77	69	42	85	69	69	65	53	54	43	49	77	48	74
375	Female	67.35	Stage IV	9	Breast Cancer	0	SP142	2.6	Stable	9	20	18	19	44	42	62	98	8	14	58	7	26	18	30
377	Male	70.8	Unknown	3	Colorectal Cancer	0	22C3	1.7	Stable	55	76	58	13	56	86	23	81	36	70	93	75	79	96	81
378	Female	51.79	Stage IV	9	Breast Cancer	0	SP142	2.6	Stable	86	91	95	88	93	95	97	87	0	87	76	62	100	97	78
379	Female	52.96	Unknown	3	Colorectal Cancer	0	22C3	7	Stable	18	35	25	4	58	24	2	52	0	13	59	28	64	31	9
380	Male	58.34	Unknown	20	Neuroendocrine Tumors	0	22C3	1.7	Stable	35	35	51	89	69	21	28	26	50	19	4	18	88	30	61
381	Male	40.71	Stage IV	20	Neuroendocrine Tumors	0	22C3	1.7		0	0	34	6	0	40	32	0	23	0	37	0	40	82	27
382	Female	88.56	Stage IVB	13	Uterine Cancer	0	22C3		Stable	15	50	25	39	46	53	10	43	43	30	27	23	20	25	72
383	Male	64.19	Stage IV	3	Colorectal Cancer	0	22C3	7.9	Stable	57	36	52	13	73	35	18	29	38	43	63	2	39	21	13
384	Female	57.79	Unknown	3	Colorectal Cancer	0	22C3	4.4	Stable	0	10	1	19	0	67	7	2	35	0	89	0	24	64	43
386	Female	62.53	Unknown	16	Esophageal Cancer	0	22C3	0.8	Stable	65	50	66	45	60	83	63	46	64	76	56	44	81	64	54
387	Female	32.17	Stage III	9	Breast Cancer	0	SP142	2.6	Stable	98	36	82	51	62	50	79	61	57	19	39	44	37	81	51
388	Male	59.74	Stage IV	11	Stomach Cancer	0	22C3	6.1	Stable	33	8	25	6	28	73	47	9	4	19	53	0	53	62	29
389	Male	64.53	Stage IV	3	Colorectal Cancer	0	22C3	3.5	Stable	33	59	18	29	53	68	36	49	40	15	93	42	65	64	43
391	Male	32.77	Stage IV	11	Stomach Cancer	0	22C3	1.7	Inconclusive	27	49	5	43	48	46	27	31	27	48	94	41	14	18	13
393	Female	76.13	Stage III	13	Uterine Cancer	0	22C3	3.5	Stable	28	43	67	48	85	20	4	56	12	0	63	8	60	43	86
395	Female	38.46	Stage IV	9	Breast Cancer	0	SP142	6		18	45	27	19	35	27	38	30	11	12	83	1	11	36	32
396	Female	56.23	Stage IV	8	Pancreatic Cancer	0	22C3	3.4	Stable	36	30	27	83	20	51	3	21	5	19	84	12	49	0	65
397	Female	68.02	Stage IV	8	Pancreatic Cancer	0	22C3	3.5	Stable	7	8	2	43	11	14	14	68	10	1	60	0	4	15	0
398	Male	66.84	Stage IVB	3	Colorectal Cancer	0	22C3		Stable	36	77	44	68	89	78	46	81	77	59	72	68	63	1	72
399	Female	80.72	Stage IV	12	Liver and Bile Duct Cancer	0	22C3	6.1	Stable	16	0	30	7	0	19	43	0	22	0	62	0	0	97	0
400	Male	40.07	Stage IV	4	Head and Neck Cancer	0	22C3	0	Stable	5	4	41	29	23	9	20	26	3	9	45	3	44	6	13
401	Female	75.26	Stage IV	1	Ovarian Cancer	0	22C3	3.4	Stable	4	18	10	34	6	10	25	6	19	5	30	8	23	33	16
402	Male	62	Unknown	3	Colorectal Cancer	0	22C3	6.1	Stable	24	27	16	20	23	66	10	26	18	5	85	0	24	23	33
403	Male	59.25	Unknown	3	Colorectal Cancer	0	22C3		Stable	76	87	79	88	89	59	53	85	87	40	90	35	58	41	88
404	Female	78.05	Stage II	3	Colorectal Cancer	0	22C3	79.9	Unstable (MSI-H)	42	32	27	15	35	76	12	28	69	0	31	16	58	37	39
405	Female	73.32	Unknown	2	Sarcoma	0	22C3	4.3	Stable	21	3	9	67	41	23	11	4	24	6	0	0	67	77	27
410	Female	38.96	Stage IV	9	Breast Cancer	0	SP142	7.9	Stable	0	64	0	18	0	69	43	74	34	0	50	0	66	91	0
411	Female	66.12	Stage IV	11	Stomach Cancer	0	22C3		Stable	0	76	81	86	63	49	88	0	3	0	50	0	91	0	68
412	Male	51.39	Unknown	20	Neuroendocrine Tumors	0	22C3	61	Stable	5	42	31	8	8	17	7	17	10	14	89	8	22	57	6
413	Male	77.54	Stage IV	3	Colorectal Cancer	0	22C3			60	59	42	45	29	67	30	53	66	32	62	36	85	40	27
415	Female	57.11	Unknown	10	Lung Cancer	0	22C3	6.9	Stable	38	33	32	71	27	57	80	43	12	6	54	2	16	4	28
416	Female	79.99	Stage IV	1	Ovarian Cancer	0	22C3	1.7	Stable	21	63	32	46	12	51	32	29	49	5	93	6	52	20	56
417	Female	51.71	Stage IV	2	Sarcoma	0	22C3	5.2	Stable	18	16	44	40	47	18	14	24	14	0	42	0	0	35	0
418	Female	52.61	Unknown	24	Brain and Nervous System Cancer	0	22C3	2.6	Stable	50	57	32	24	28	28	61	44	30	27	27	42	23	49	24
419	Male	60.42	Stage IV	3	Colorectal Cancer	0	22C3	6	Stable	26	8	21	8	19	23	12	27	91	9	68	0	39	68	10
420	Female	55.1	Stage IV	5	Gallbladder and Extrahepatic Bile Duct Cancers	0	22C3	8.7	Stable	7	22	5	58	18	25	24	50	21	5	93	15	36	18	29
421	Female	68.84	Stage IIIB	18	Unknown Primary Cancer	0	22C3	3.4	Stable	80	1	46	77	20	18	33	10	6	1	94	14	25	75	16
422	Female	28.74	Stage IV	11	Stomach Cancer	0	22C3	1.7	Stable	9	72	38	19	44	17	9	33	44	42	70	30	37	1	52
423	Female	54.11	Stage II	9	Breast Cancer	0	SP142	2.6	Stable	55	83	84	58	71	69	46	70	60	53	82	39	86	32	79
424	Male	47.08	Stage IVC	3	Colorectal Cancer	0	22C3	5.2	Stable	21	37	66	52	58	36	30	27	21	27	52	7	50	68	32
425	Female	31.77	Stage IIIC	3	Colorectal Cancer	0	22C3	1.7	Stable	11	64	37	32	30	41	8	61	17	31	82	15	83	9	58
426	Male	72.26	Stage IV	2	Sarcoma	0	22C3	1.7	Stable	60	73	75	84	81	86	69	69	68	67	74	21	86	80	70
427	Male	68.13	Stage IVC	4	Head and Neck Cancer	0	22C3	3.4	Inconclusive	18	10	37	23	18	19	12	23	17	10	62	19	25	34	29
429	Female	51.63	Stage IV	3	Colorectal Cancer	0	22C3	4.3	Stable	4	68	0	12	0	50	6	68	49	0	90	0	47	0	0
430	Female	51.47	Stage IV	13	Uterine Cancer	0	22C3	3.4	Inconclusive	26	68	63	29	77	30	15	71	30	42	70	0	52	3	12
431	Female	62.78	Unknown	15	Small Intestine Cancer	0	22C3	8.6	Stable	47	73	49	58	60	87	31	51	27	10	96	0	60	77	40
432	Female	46.71	Stage IV	9	Breast Cancer	0	SP142	5.2	Stable	32	24	17	5	26	28	23	23	12	8	61	1	19	11	11
433	Female	63.26	Stage IV	1	Ovarian Cancer	0	22C3	3.5	Stable	64	22	14	44	1	35	11	24	30	4	75	41	6	71	24
434	Male	60.17	Stage IV	26	Lipomatous Neoplasms	0	22C3	1.7	Stable	26	38	84	46	27	52	60	23	38	26	73	0	59	97	59
436	Female	67.18	Stage IV	10	Lung Cancer	0	22C3	2.6		32	70	87	24	82	73	71	37	42	37	61	28	77	20	81
437	Male	46.05	Stage IVB	11	Stomach Cancer	0	22C3	3.4		24	83	61	57	52	92	50	81	72	19	96	24	85	7	81
441	Female	53.95	Stage IV	9	Breast Cancer	0	SP142	7.8		4	20	16	16	35	64	68	75	17	14	45	0	29	29	40
442	Male	59.76	Unknown	8	Pancreatic Cancer	0	22C3	6.1	Stable	86	70	90	45	98	75	88	66	73	81	60	51	31	76	83
443	Female	72.76	Stage IIIA	9	Breast Cancer	0	SP142	3.5		9	11	7	3	0	36	13	86	26	0	100	8	60	0	4
444	Male	62.28	Stage IV	10	Lung Cancer	0	22C3	6	Stable	74	72	79	55	91	68	45	68	51	74	45	70	77	51	69
445	Male	53.07	Stage IIIB	15	Small Intestine Cancer	0	22C3	5.2	Stable	88	92	95	57	76	83	77	71	68	78	92	95	89	80	73
448	Female	67.24	Stage IV	13	Uterine Cancer	0	22C3	5.2	Stable	26	2	14	0	7	6	12	10	18	1	21	7	24	66	8
449	Female	64.75	Stage IV	15	Small Intestine Cancer	0	22C3	6.9	Stable	14	27	5	15	9	63	28	85	44	6	13	28	37	4	24
450	Female	77.26	Stage IV	3	Colorectal Cancer	0	22C3	1.7		23	61	63	71	26	45	16	48	11	13	76	0	24	55	87
451	Male	63.64	Stage III	15	Small Intestine Cancer	0	22C3	4.4		46	76	43	68	68	68	34	83	40	54	68	43	58	24	51
452	Female	60.9	Stage IV	9	Breast Cancer	0	SP142	3.5	Stable	14	8	32	21	16	18	28	6	10	4	97	4	21	3	7
453	Female	55.76	Stage IV	3	Colorectal Cancer	0	22C3	2.6		7	9	37	16	38	24	20	2	10	10	74	0	33	42	17
454	Male	29.05	Unknown	4	Head and Neck Cancer	0	22C3	2.6	Stable	38	33	70	20	69	54	14	24	12	46	13	18	67	56	43
455	Female	48.56	Stage IV	9	Breast Cancer	0	SP142	1.7	Stable	61	47	64	56	61	69	34	89	41	36	7	51	62	44	54
456	Male	27.71	Stage IVA	3	Colorectal Cancer	0	22C3	6	Stable	57	54	59	64	85	81	63	44	70	42	76	36	71	53	62
457	Male	33.22	Stage IV	11	Stomach Cancer	0	22C3	3.4	Stable	48	90	44	87	60	61	8	68	14	12	98	12	82	0	68
458	Female	47.76	Stage IV	9	Breast Cancer	0	SP142			79	97	79	57	38	77	91	65	64	92	87	44	88	32	90
462	Female	69.87	Stage II	9	Breast Cancer	0	SP142	4.3	Stable	21	29	31	33	52	75	48	86	6	34	80	51	3	15	59
463	Male	56.79	Stage IV	8	Pancreatic Cancer	0	22C3	4.3		0	8	19	2	0	32	32	34	23	0	15	1	37	39	10
464	Female	74.65	Stage IV	8	Pancreatic Cancer	0	22C3	0.8	Stable	72	73	75	86	87	91	76	56	57	76	90	78	93	33	93
467	Male	78.02	Unknown	3	Colorectal Cancer	0	22C3	4.3	Stable	66	83	81	26	92	64	26	71	48	63	80	30	70	14	79
468	Male	76.39	Unknown	18	Unknown Primary Cancer	0	22C3	3.5	Stable	34	0	84	80	88	50	74	0	0	0	77	0	79	78	68
469	Female	47.32	Unknown	3	Colorectal Cancer	0	22C3	3.5	Stable	9	0	17	3	0	19	41	0	9	0	35	0	83	32	9
472	Male	59.2	Stage IV	18	Unknown Primary Cancer	0	22C3	4.3		13	41	55	55	61	35	45	29	32	0	83	4	59	42	57
475	Male	53.34	Stage IV	8	Pancreatic Cancer	0	22C3	5.2	Stable	18	31	44	57	36	23	13	10	8	39	43	44	19	93	0
476	Female	70.86	Unknown	1	Ovarian Cancer	0	22C3	3.4	Stable	91	93	86	76	92	96	85	81	96	86	90	95	90	80	93
478	Female	46.22	Unknown	27	Squamous Cell Carcinoma of the Skin	0	22C3	6.1	Inconclusive	55	27	42	27	25	84	68	73	41	68	47	12	46	12	42
485	Male	77.31	Stage IVB	7	Prostate Cancer	0	22C3	2.6	Stable	57	11	30	35	7	44	11	20	10	0	67	5	43	18	14
488	Male	53.92	Unknown	3	Colorectal Cancer	0	22C3	4.3	Stable	67	68	76	70	86	78	36	34	91	76	84	44	76	69	43
509	Female	62.39	Stage IV	9	Breast Cancer	0	SP142	3.5	Stable	3	4	35	69	0	15	4	93	0	9	39	0	64	11	23
75	Female	52.33	Stage IIIC	1	Ovarian Cancer	1	22C3	2.7	Stable	32	11	45	56	39	27	52	45	94	51	65	23	46	80	40
76	Female	70.35	Unknown	1	Ovarian Cancer	1	22C3	0.8	Stable	27	13	10	5	18	7	8	3	17	11	82	5	7	77	4
118	Female	67.42	Stage IV	10	Lung Cancer	1	22C3	12.2	Stable	31	82	72	45	53	51	64	99	63	69	84	73	89	42	60
137	Female	52.05	Stage IIIB	19	Cervical Cancer	1	22C3	3.4	On hold, will update report if normal received within 30 days.	71	92	93	68	91	45	54	59	82	91	73	54	61	15	80
140	Female	79.77	Stage IV	13	Uterine Cancer	1	22C3	5.2	Stable	3	18	40	19	21	36	32	31	50	13	86	4	9	0	23
163	Female	72.13	Unknown	3	Colorectal Cancer	1	22C3		Stable	20	11	5	22	35	15	10	17	90	10	35	33	31	0	11
165	Female	49.33	Stage IV	9	Breast Cancer	1	22C3	6.1	Stable	14	40	49	47	61	20	48	49	0	64	66	25	3	80	32
168	Female	46.66	Unknown	9	Breast Cancer	1	22C3	4.3	Stable	8	6	9	0	28	4	3	60	12	5	6	13	1	1	25
169	Male	60.69	Stage IVB	3	Colorectal Cancer	1	22C3	2.6	Stable	36	31	12	73	18	24	20	14	94	18	72	16	30	35	18
178	Female	59.48	Stage IVB	13	Uterine Cancer	1	22C3	3.4	Stable	43	62	28	12	63	19	14	55	64	38	55	38	31	24	35
180	Male	43.77	Stage IVC	3	Colorectal Cancer	1	22C3	4.3	Stable	11	10	21	4	5	19	37	9	43	14	19	0	28	49	4
185	Male	49.54	Stage IVC	3	Colorectal Cancer	1	22C3	6.9	Stable	40	52	28	11	53	28	8	39	87	37	83	20	53	27	19
195	Male	39.85	Unknown	28	Mesothelioma	1	22C3	0.8	Stable	66	81	58	81	56	24	73	43	85	69	84	22	30	28	37
204	Female	57.53	Stage IV	13	Uterine Cancer	1	22C3	4.3	Stable	11	66	12	3	9	2	13	13	39	10	16	63	2	72	15
205	Female	71.87	Stage IV	13	Uterine Cancer	1	22C3	4.3	Stable	75	77	75	36	54	55	53	10	51	54	83	0	86	90	0
210	Female	48.02	Stage IV	1	Ovarian Cancer	1	22C3	6	QNS	47	73	59	68	66	63	63	34	34	76	89	44	40	72	59
218	Female	40.8	Stage IV	3	Colorectal Cancer	1	22C3	14	Stable	0	44	0	16	0	3	6	27	72	0	98	0	44	0	0
221	Male	28.06	Stage IV	3	Colorectal Cancer	1	22C3	2.6	Stable	0	73	0	6	42	79	0	70	0	45	96	0	62	0	0
226	Female	73.47	Unknown	15	Small Intestine Cancer	1	22C3	2.6	Stable	62	87	76	82	69	53	87	84	92	63	79	62	61	70	78
237	Female	58.15	Unknown	1	Ovarian Cancer	1	22C3	4.3	Stable	66	59	57	85	37	64	81	42	73	37	84	43	52	43	41
291	Female	77.42	Stage IV	18	Unknown Primary Cancer	1	22C3	3.5	Stable	30	26	11	78	50	21	69	68	8	22	65	41	22	36	21
321	Female	70.66	Unknown	20	Neuroendocrine Tumors	1	22C3	9.6	Stable	73	54	57	46	65	78	74	92	92	69	39	75	60	43	59
325	Female	58.67	Stage IIIC	1	Ovarian Cancer	1	22C3	6.1	Stable	11	27	28	12	8	33	31	12	18	14	95	26	90	83	56
376	Female	70.08	Stage IV	13	Uterine Cancer	1	22C3	4.3	Stable	0	31	0	7	0	0	6	62	24	0	94	0	23	0	0
439	Female	78.61	Stage IV	20	Neuroendocrine Tumors	1	22C3	3.4	Stable	5	21	24	96	35	6	32	15	13	0	50	49	42	95	35
459	Male	66.42	Unknown	3	Colorectal Cancer	1	22C3	2.6		69	59	77	51	80	57	51	47	60	71	36	71	74	2	83
461	Female	71.35	Stage IV	10	Lung Cancer	1	22C3			98	33	53	73	44	51	65	92	53	0	45	0	94	14	0
466	Female	84.39	Stage IV	3	Colorectal Cancer	1	22C3	8.7	Stable	0	0	0	19	0	9	13	48	54	0	93	6	46	0	0
474	Male	61.69	Stage IV	8	Pancreatic Cancer	1	22C3	2.6	Stable	15	34	10	33	19	52	28	55	54	48	81	46	45	7	64
493	Male	64.6	Unknown	11	Stomach Cancer	1	22C3	5.2	Stable	21	31	25	43	56	25	11	45	32	4	85	30	14	11	81
510	Male	67.17	Stage IV	25	Melanoma	1	22C3	1.7	Stable	34	48	60	10	40	21	32	23	22	20	15	22	20	11	29
41	Male	71.01	Stage IV	3	Colorectal Cancer	2	22C3	7.9	Stable	43	23	20	39	38	29	48	33	42	0	45	37	31	71	20
53	Male	54.9	Unknown	3	Colorectal Cancer	2	22C3		Stable	41	40	17	3	40	47	19	27	9	29	53	0	49	8	21
78	Male	32.01	Stage III	3	Colorectal Cancer	2	22C3	5.3	Stable	39	12	10	20	31	34	4	16	43	37	32	49	33	2	11
79	Female	26.14	Stage IV	11	Stomach Cancer	2	22C3	2.6	Stable	45	44	44	68	71	53	58	42	43	46	21	54	36	69	49
82	Male	76.77	Unknown	10	Lung Cancer	2	22C3	1.7	Stable	95	64	77	79	60	93	98	82	96	88	35	95	68	78	90
86	Male	66.97	Unknown	11	Stomach Cancer	2	22C3	8.9	Stable	9	9	0	1	18	37	3	39	4	0	13	0	35	0	6
88	Female	37.37	Unknown	20	Neuroendocrine Tumors	2	22C3	1.7	Stable	16	9	74	100	11	44	31	12	16	30	6	8	31	24	21
109	Female	50.08	Unknown	3	Colorectal Cancer	2	22C3	7.8	Stable	34	3	11	6	0	18	7	16	6	0	38	0	10	11	0
134	Male	54.92	Unknown	15	Small Intestine Cancer	2	22C3	2.6	On hold, will update report if normal received within 30 days.	21	74	18	3	17	8	4	15	10	6	96	28	28	0	13
176	Female	77.14	Unknown	1	Ovarian Cancer	2	22C3	4.4	Stable	73	54	32	76	9	47	36	25	49	50	47	55	14	80	49
181	Female	82.3	Unknown	3	Colorectal Cancer	2	22C3		Stable	24	44	32	8	64	27	15	39	37	37	55	23	52	5	9
194	Male	57.04	Stage IV	8	Pancreatic Cancer	2	22C3	0.8	Stable	26	25	52	90	13	56	64	83	36	49	25	0	31	70	1
196	Female	71.99	Stage IV	1	Ovarian Cancer	2	22C3	6.1	Stable	48	55	24	93	35	76	85	91	74	54	26	70	73	65	59
198	Female	65.52	Stage IV	3	Colorectal Cancer	2	22C3	8.7	Stable	28	63	22	12	45	29	49	29	54	52	94	25	37	32	30
217	Female	34.52	Stage IV	3	Colorectal Cancer	2	22C3	7.8	Stable	52	65	17	97	40	45	33	49	83	66	30	92	40	31	71
219	Male	45.16	Stage IV	25	Melanoma	2	28-8	6.1	Stable	25	36	51	17	15	25	29	10	46	18	8	34	69	63	23
227	Female	69.11	Stage IVB	13	Uterine Cancer	2	22C3	5.3	Stable	9	3	24	8	10	12	14	5	26	10	88	0	10	5	10
231	Female	58.21	Stage IV	25	Melanoma	2	28-8	5.4	Stable	5	47	7	15	23	11	17	6	23	13	0	35	4	5	18
309	Male	73.9	Unknown	8	Pancreatic Cancer	2	22C3		Stable	86	99	89	83	90	95	87	98	29	80	97	32	97	52	77
385	Female	59.63	Stage IIB	3	Colorectal Cancer	2	22C3	5.2	Stable	72	80	81	64	62	75	50	98	80	68	37	69	91	31	63
392	Female	49.91	Stage IV	9	Breast Cancer	2	SP142	4.3	Stable	53	59	55	16	40	79	49	80	22	34	75	27	62	22	66
406	Female	74.82	Unknown	18	Unknown Primary Cancer	2	22C3			53	23	15	35	0	30	53	78	60	6	81	33	62	1	44
428	Male	50.4	Stage III	4	Head and Neck Cancer	2	22C3	5.2	Stable	61	97	89	86	75	70	53	93	74	89	66	50	58	12	79
435	Female	65.15	Unknown	3	Colorectal Cancer	2	22C3	2.6	Stable	73	78	57	86	45	51	26	95	29	38	98	46	95	11	53
446	Female	47.01	Stage IV	12	Liver and Bile Duct Cancer	2	22C3	5.2		60	22	32	87	55	78	72	59	37	17	56	42	93	96	28
447	Female	73.47	Stage III	25	Melanoma	2	22C3	9.5	Stable	95	86	84	37	74	63	81	35	99	86	23	99	44	35	95
477	Female	43.52	Unknown	1	Ovarian Cancer	2	22C3	2.6	Stable	17	0	16	39	0	73	72	91	0	0	41	0	77	0	0
491	Female	68.08	Stage IVB	3	Colorectal Cancer	2	22C3	3.4	Stable	34	94	33	29	77	98	11	99	43	0	99	0	99	0	69
504	Male	56.99	Unknown	11	Stomach Cancer	2	22C3	6.1	Inconclusive	7	55	7	36	10	29	16	52	14	0	89	0	62	0	69
162	Female	49.11	Unknown	9	Breast Cancer	3	22C3	1.7	Stable	83	96	91	55	91	60	88	62	56	95	89	73	67	72	87
394	Male	54.39	Stage IV	3	Colorectal Cancer	3	22C3	7		52	7	35	7	7	23	39	63	18	3	26	15	30	71	17
505	Female	35.95	Unknown	9	Breast Cancer	3	SP142	5.2	Stable	30	42	54	16	25	69	60	46	25	75	63	21	25	61	72
6	Male	33.32	Stage IV	25	Melanoma	5	28-8	13	Stable	63	65	65	21	71	36	70	17	57	72	8	65	38	26	59
15	Male	64.19	Unknown	3	Colorectal Cancer	5	22C3	4.3	Stable	78	60	56	55	65	76	85	85	94	70	89	57	91	89	43
19	Male	87.44	Stage IV	8	Pancreatic Cancer	5	22C3		Stable	50	4	52	30	75	55	50	10	68	13	22	70	18	25	93
23	Male	74.91	Unknown	15	Small Intestine Cancer	5	22C3	6.9	Stable	55	81	78	68	83	82	83	81	64	76	87	56	84	92	85
25	Female	72.02	Unknown	3	Colorectal Cancer	5	22C3	4.4	Stable	46	72	32	21	65	59	42	66	49	57	86	22	69	35	24
40	Female	72.28	Unknown	1	Ovarian Cancer	5	22C3	3.4	Stable	60	86	73	62	76	57	44	47	58	84	47	49	51	81	59
43	Female	74.62	Stage IIB	11	Stomach Cancer	5	22C3		Stable	96	97	86	86	86	97	82	84	89	93	76	88	90	41	90
46	Male	54.59	Unknown	16	Esophageal Cancer	5	22C3	3.5	On hold, will update report if normal received within 30 days.	28	13	9	38	7	38	28	97	36	15	41	25	7	3	17
47	Male	63.85	Unknown	16	Esophageal Cancer	5	22C3		Stable	78	76	38	48	43	78	26	75	58	65	83	72	67	9	45
52	Female	86.74	Unknown	8	Pancreatic Cancer	5	22C3	6.9	Stable	80	73	76	53	77	63	91	17	82	53	91	54	21	83	77
91	Male	32.92	Stage IV	10	Lung Cancer	5	22C3	5.2	On hold, will update report if normal received within 30 days.	6	5	2	69	8	38	33	81	6	7	14	6	8	36	5
97	Female	64.87	Unknown	1	Ovarian Cancer	5	22C3	2.6	Stable	92	23	11	83	34	29	17	52	38	41	29	68	41	77	13
120	Male	76.92	Unknown	8	Pancreatic Cancer	5	22C3		On hold, will update report if normal received within 30 days.	14	14	8	30	7	30	19	3	5	2	29	2	42	83	17
151	Male	65.68	Unknown	8	Pancreatic Cancer	5	22C3	4.3	Stable	42	35	18	85	42	92	26	69	26	19	77	29	62	29	71
160	Female	66.98	Unknown	13	Uterine Cancer	5	22C3		Stable	48	34	39	26	22	15	35	30	49	27	28	31	25	76	29
179	Female	56.36	Stage IIIB	3	Colorectal Cancer	5	22C3		Stable	40	85	86	46	94	63	82	56	28	77	50	51	31	53	83
183	Female	61.94	Unknown	27	Squamous Cell Carcinoma of the Skin	5	22C3		Stable	96	54	67	36	47	69	71	62	85	75	23	77	57	85	68
207	Male	62.93	Stage IV	8	Pancreatic Cancer	5	22C3	5.4	Stable	76	67	70	97	93	63	90	68	83	78	56	88	67	91	87
211	Female	45.84	Stage IV	9	Breast Cancer	5	22C3	0.8	Stable	99	99	95	97	99	92	91	80	83	99	95	43	91	72	86
242	Female	76.12	Stage IVB	10	Lung Cancer	5	22C3	8.7	Stable	19	27	21	80	29	47	40	30	38	52	33	30	44	21	33
259	Female	74.87	Stage IV	8	Pancreatic Cancer	5	22C3	9.6	Stable	25	17	7	14	5	41	40	9	24	13	27	3	37	45	5
267	Female	53.46	Stage IV	29	Endocrine Gland Cancer	5	22C3	1.7	Stable	5	6	25	92	25	27	23	2	18	0	54	0	52	30	5
277	Male	67.94	Unknown	8	Pancreatic Cancer	5	22C3	3.4	Stable	89	81	64	73	60	69	73	92	95	77	38	97	94	56	88
279	Male	79.56	Unknown	28	Mesothelioma	5	22C3	1.7	Stable	29	58	84	83	62	69	98	37	68	56	94	31	38	92	77
286	Female	57.7	Unknown	1	Ovarian Cancer	5	22C3	4.3	Stable	39	7	14	90	3	34	29	30	70	24	7	14	91	60	19
308	Female	50.83	Stage IV	1	Ovarian Cancer	5	22C3	4.3	Stable	42	59	57	71	41	38	63	24	18	53	98	46	29	66	56
326	Male	53.98	Unknown	2	Sarcoma	5	22C3	2.6	Stable	24	28	51	26	0	22	46	66	9	0	99	0	39	57	10
352	Male	32.11	Stage IVB	11	Stomach Cancer	5	22C3	3.4	Stable	57	39	28	24	29	69	32	60	37	37	75	6	65	44	15
408	Male	66.99	Stage IV	16	Esophageal Cancer	5	22C3	1.7	Stable	31	76	37	11	42	46	29	39	33	45	72	0	34	22	56
465	Male	68.81	Stage IVB	12	Liver and Bile Duct Cancer	5	22C3	5.2	Stable	24	7	46	91	0	45	29	65	49	0	19	33	64	0	18
473	Female	63.69	Unknown	3	Colorectal Cancer	5	22C3	1.7	Stable	48	49	35	77	0	75	15	99	58	44	92	33	71	9	39
483	Female	63.37	Unknown	1	Ovarian Cancer	5	22C3	0.8	Stable	57	20	14	85	51	39	43	61	27	35	98	23	77	2	51
501	Female	78.97	Unknown	1	Ovarian Cancer	5	22C3	6.1	Inconclusive	81	37	29	64	60	65	53	64	34	44	84	83	65	46	80
498	Male	70	Unknown	18	Unknown Primary Cancer	7	22C3	32.2	Inconclusive	17	11	9	14	8	38	20	19	22	27	54	18	16	8	53
33	Male	36.68	Unknown	3	Colorectal Cancer	10	22C3		Stable	60	58	38	34	57	87	49	65	19	28	91	46	80	44	25
61	Male	26.15	Stage IV	3	Colorectal Cancer	10	22C3	4.3	Stable	59	24	7	77	9	48	63	45	7	31	20	0	68	16	4
93	Female	30.51	Unknown	19	Cervical Cancer	10	22C3	7.9	On hold, will update report if normal received within 30 days.	52	34	17	22	21	45	35	40	83	68	45	83	29	12	58
99	Female	74.27	Unknown	1	Ovarian Cancer	10	22C3	6.1	Stable	0	5	5	8	0	19	13	83	0	0	18	0	62	47	0
108	Female	64.07	Unknown	3	Colorectal Cancer	10	22C3	18.3	Unstable (MSI-H)	58	62	22	61	48	75	40	74	98	63	47	93	70	34	79
191	Male	70.85	Unknown	12	Liver and Bile Duct Cancer	10	22C3	2.6	Stable	34	49	8	70	71	75	90	83	77	46	33	37	54	83	19
314	Male	71.03	Unknown	2	Sarcoma	10	22C3		Unstable (MSI-H)	78	87	69	82	78	50	90	27	60	73	63	79	34	57	80
359	Male	45.79	Unknown	3	Colorectal Cancer	10	22C3	33.7	Unstable (MSI-H)	57	72	59	55	45	55	80	54	94	23	39	68	71	36	72
390	Male	86.39	Stage IVB	16	Esophageal Cancer	10	22C3	17.4	Unstable (MSI-H)	51	57	36	24	49	40	35	46	71	41	54	52	64	5	55
480	Female	64.22	Stage III	1	Ovarian Cancer	10	22C3	3.4	Stable	73	31	14	64	60	90	32	73	73	37	82	50	47	63	79
500	Female	38.56	Stage IV	2	Sarcoma	10	22C3	10.5	Stable	3	27	9	16	20	13	25	24	31	13	33	6	41	58	99
507	Female	53.08	Unknown	30	Thyroid Cancer	10	22C3	4.3	Stable	87	83	98	92	84	98	75	88	52	97	97	58	97	27	94
508	Female	48.7	Unknown	11	Stomach Cancer	10	22C3	3.5	Stable	62	46	22	66	25	78	56	91	43	21	92	45	94	3	78
80	Female	80.96	Stage IV	1	Ovarian Cancer	15	22C3	9.6	On hold, will update report if normal received within 30 days.	75	83	41	97	95	73	86	67	93	83	42	81	51	78	75
223	Female	44.39	Unknown	3	Colorectal Cancer	15	22C3		Stable	81	68	32	71	12	98	96	58	88	82	50	79	83	86	62
129	Female	68.88	Stage IIIB	13	Uterine Cancer	20	22C3	6	Stable	61	68	42	33	28	23	49	42	84	24	13	75	50	33	51
303	Female	45.52	Stage IVA	16	Esophageal Cancer	20	22C3	10.3	Stable	57	57	25	86	34	70	71	97	71	52	38	65	78	55	55
363	Female	59.11	Stage IIIA	3	Colorectal Cancer	20	22C3	2.6	Stable	88	72	70	81	67	51	32	74	48	56	87	22	71	64	58
409	Female	76.14	Stage III	9	Breast Cancer	20	SP142	4.4	Stable	79	78	70	46	90	74	65	49	43	55	90	46	52	44	77
460	Female	57.05	Stage IV	1	Ovarian Cancer	20	22C3	5.2	Stable	65	50	48	86	34	92	46	71	73	52	56	73	62	53	63
482	Male	56.37	Unknown	24	Brain and Nervous System Cancer	20	22C3	2.6	Stable	45	0	25	10	0	0	48	0	12	0	92	0	0	61	0
37	Female	73.87	Unknown	2	Sarcoma	30	22C3	3.5	Stable	91	77	66	70	48	62	41	51	47	46	28	85	59	93	75
73	Male	27.48	Unknown	31	Thymic Cancer	30	22C3	1.7	Stable	54	82	97	34	88	13	12	5	26	97	1	0	31	84	46
470	Female	76.73	Unknown	27	Squamous Cell Carcinoma of the Skin	30	22C3	2.6	Stable	49	21	10	50	25	75	22	71	11	10	35	0	60	3	27
345	Male	62.17	Stage IV	22	Bladder Cancer	35	22C3	5.2		64	39	46	60	7	90	53	84	9	31	56	12	89	72	14
471	Female	60.01	Unknown	18	Unknown Primary Cancer	40	SP142	7	Stable	96	80	78	68	73	93	90	83	98	88	47	95	85	84	92
497	Male	48	Stage IV	3	Colorectal Cancer	45	22C3	8.7	Stable	36	54	21	55	10	80	11	84	10	5	93	4	83	14	32
2	Female	67.49	Stage IIB	9	Breast Cancer	50	22C3	5.2	Stable	53	59	58	27	42	82	56	93	70	73	35	53	67	80	47
83	Male	65.12	Stage III	3	Colorectal Cancer	50	22C3	3.5	Stable	72	71	75	43	76	87	34	69	33	84	65	27	68	58	45
121	Male	57.24	Unknown	8	Pancreatic Cancer	50	22C3	5.2	On hold, will update report if normal received within 30 days.	63	44	66	83	23	49	74	22	50	43	38	56	49	84	10
159	Female	47.04	Stage IV	3	Colorectal Cancer	50	22C3	4.3	Stable	75	81	35	94	31	85	96	95	88	74	58	78	91	54	82
214	Male	76.4	Stage IIB	8	Pancreatic Cancer	50	22C3	3.5	Stable	30	40	50	50	32	77	65	86	55	66	53	19	81	65	3
324	Male	58.27	Unknown	20	Neuroendocrine Tumors	50	22C3	3.5	Stable	98	99	95	46	10	88	48	71	98	89	15	99	34	58	99
331	Female	65.97	Unknown	3	Colorectal Cancer	50	22C3	6.1	Stable	53	45	40	64	45	73	26	71	81	37	29	74	53	1	70
353	Female	66.64	Stage IVA	11	Stomach Cancer	50	22C3	4.3	Unstable (MSI-H)	68	81	39	57	51	61	34	67	88	37	56	82	76	18	63
407	Male	67.33	Unknown	8	Pancreatic Cancer	50	22C3	4.3	Stable	47	44	39	51	38	83	77	62	38	14	47	11	76	66	56
414	Male	66.05	Unknown	8	Pancreatic Cancer	50	22C3	4.3	Stable	54	57	29	44	18	53	65	26	77	27	17	76	26	36	60
438	Female	66.38	Stage IV	3	Colorectal Cancer	50	22C3	5.2	Stable	66	54	36	82	45	79	46	95	82	37	77	78	66	79	70
511	Female	72.46	Stage IV	9	Breast Cancer	50	SP142	6.1	Stable	80	90	70	88	69	85	73	81	96	81	38	86	79	42	88
171	Female	74.19	Stage IB	10	Lung Cancer	70	22C3	6.1	Stable	68	82	33	78	60	35	71	98	83	78	19	85	66	80	73
247	Female	71.74	Unknown	3	Colorectal Cancer	70	22C3	31.3	Unstable (MSI-H)	35	61	13	6	0	35	27	35	73	8	82	57	18	42	55
266	Female	59.18	Unknown	13	Uterine Cancer	70	22C3	2.6	Stable	87	93	73	98	10	97	94	90	85	10	69	79	100	64	59
316	Female	84.55	Unknown	8	Pancreatic Cancer	70	22C3	6	Stable	68	63	56	69	82	99	90	85	69	81	77	42	79	69	61
21	Female	74.46	Stage IV	10	Lung Cancer	80	22C3	4.3	Stable	88	91	82	92	67	98	32	92	75	76	69	92	99	26	95
365	Female	89.22	Stage IV	18	Unknown Primary Cancer	90	22C3	11.3	Stable	49	70	33	27	25	65	39	68	64	16	25	51	82	3	22
440	Male	72.51	Stage IV	8	Pancreatic Cancer	90	22C3	6.9		63	32	35	40	0	88	45	21	11	11	62	0	74	81	0
4	Male	61.46	Unknown	30	Thyroid Cancer	100	22C3	1.7	Stable	85	63	47	96	47	99	48	95	0	66	56	0	99	22	47
248	Female	78.18	Unknown	4	Head and Neck Cancer	100	28-8	6	Stable	30	20	6	13	1	21	36	57	66	16	0	51	10	11	4
289	Male	63.84	Stage IV	10	Lung Cancer	100	22C3	11.3	Stable	71	65	54	68	27	60	83	62	54	49	44	51	55	12	51
479	Female	66.52	Unknown	30	Thyroid Cancer	<1	22C3	7	Stable	0	95	20	64	0	79	8	86	0	0	40	60	99	0	0
481	Female	60.03	Unknown	11	Stomach Cancer	<1	22C3	6.3		72	71	60	84	90	77	15	50	20	41	95	22	64	26	72
484	Female	61.63	Stage IV	12	Liver and Bile Duct Cancer	<1	22C3		Stable	63	39	0	85	91	88	33	52	35	0	97	0	100	0	0
486	Male	55.47	Stage IV	15	Small Intestine Cancer	<1	22C3			43	77	93	76	86	65	80	21	28	65	75	22	87	86	82
487	Female	44.79	Unknown	9	Breast Cancer	<1	SP142	0.8	Stable	36	12	7	19	16	55	30	54	26	5	48	32	27	53	17
489	Female	50.28	Stage IV	3	Colorectal Cancer	<1	22C3	5.2	Stable	75	62	77	50	54	37	47	41	63	24	37	0	68	75	66
490	Female	56.04	Unknown	9	Breast Cancer	<1	SP142	4.4	Stable	5	13	7	4	29	31	39	14	5	5	72	6	32	33	6
494	Female	69.99	Unknown	1	Ovarian Cancer	<1	22C3	2.6	Stable	3	0	11	6	2	3	3	45	10	0	10	8	22	7	5
495	Male	40.41	Unknown	10	Lung Cancer	<1	22C3		Stable	78	64	74	35	43	31	62	28	52	47	45	24	65	75	55
496	Female	52.44	Stage IV	3	Colorectal Cancer	<1	22C3	6.2	Stable	71	44	15	5	7	63	3	63	32	0	33	51	49	0	28
499	Male	74.41	Stage IV	11	Stomach Cancer	<1	22C3	6.1		0	76	0	6	0	38	1	47	8	22	62	0	34	1	0
502	Male	29.47	Unknown	2	Sarcoma	<1	22C3	2.6	Stable	0	15	42	29	29	23	25	15	23	3	53	0	77	39	66
503	Female	66.78	Unknown	1	Ovarian Cancer	<1	22C3	2.6	Stable	8	3	10	57	0	0	1	19	0	0	71	0	15	9	0
506	Female	64.87	Stage IIIB	1	Ovarian Cancer	<1	22C3			55	47	40	46	16	25	17	42	56	19	60	1	62	81	32
512	Female	43.34	Unknown	8	Pancreatic Cancer	<1	22C3		Stable	47	5	80	54	74	95	67	68	68	0	94	0	87	64	92
513	Female	77.94	Stage IVC	3	Colorectal Cancer	<1	22C3	3.4	Stable	38	71	45	23	62	83	32	52	23	65	83	27	46	55	56
514	Male	66.48	Unknown	12	Liver and Bile Duct Cancer	<1	22C3		Stable	9	66	86	62	41	34	61	14	23	65	76	51	82	82	75
100	Male	54.04	Unknown	22	Bladder Cancer	0	SP142	4.3	On hold, will update report if normal received within 30 days.	54	54	93	53	73	70	67	29	44	78	75	65	91	91	64
87	Male	74.18	Unknown	22	Bladder Cancer	0	SP142	12.1	Stable	0	0	81	44	0	36	43	80	72	0	0	0	3	0	0
117	Female	69.56	Unknown	16	Esophageal Cancer	0	22C3	7	Stable	48	36	40	31	14	69	29	45	22	56	92	18	79	71	27
135	Male	78.28	Unknown	16	Esophageal Cancer	0	22C3	2.6	Stable	87	65	68	55	76	33	33	33	45	81	17	30	60	14	47
161	Male	77.68	Unknown	11	Stomach Cancer	0	22C3	9.6	On hold, will update report if normal received within 30 days.	31	36	31	27	15	46	53	44	18	43	49	19	44	32	8
175	Male	49.66	Stage IV	11	Stomach Cancer	0	22C3	4.3	Stable	13	36	17	85	12	35	14	58	55	19	92	20	58	11	51
202	Female	44.46	Unknown	11	Stomach Cancer	0	22C3	6.1	Stable	25	60	58	43	83	21	49	28	24	44	40	36	39	53	52
145	Male	35	Unknown	11	Stomach Cancer	5	22C3		Stable	65	83	53	42	51	63	62	78	87	82	16	46	78	9	47
216	Male	69.21	Unknown	16	Esophageal Cancer	5	22C3	9.5	Stable	44	40	10	34	16	46	23	14	37	34	62	34	18	31	9
142	Male	65.61	Unknown	11	Stomach Cancer	50	22C3	5.2	Unstable (MSI-H)	61	77	32	44	41	76	57	66	78	66	96	51	65	31	58
209	Female	60.63	Unknown	16	Esophageal Cancer	40	22C3	2.6	Stable	32	52	38	21	25	64	29	88	34	78	26	33	78	15	6
197	Male	55.33	Stage IV	16	Esophageal Cancer	10	22C3		Stable	29	62	12	8	36	24	14	28	23	29	61	6	14	56	0
149	Male	84.84	Unknown	16	Esophageal Cancer	15	22C3	6.1	Stable	38	34	11	34	32	21	17	60	37	40	39	37	24	11	10
153	Male	71.12	Stage IV	16	Esophageal Cancer	20	22C3	22.8	Unstable (MSI-H)	60	30	20	57	4	77	74	68	43	43	47	40	82	82	15
147	Female	52.54	Stage IV	11	Stomach Cancer	50	22C3	1.7	Stable	87	45	84	88	30	99	96	92	70	93	92	60	100	33	70
189	Female	56.87	Stage IV	19	Cervical Cancer	90	22C3	8.7	Stable	64	87	75	91	71	80	90	97	94	82	63	90	83	25	90
492	Male	76.06	Unknown	10	Lung Cancer	Quantity Not Sufficient	22C3			30	0	45	61	0	47	4	0	0	0	15	53	78	17	0
